# Supplementary material for: Surface Modification of Poly(ethylene-alt-tetrafluoroethylene) by Atmospheric Pressure Dielectric Barrier Discharge Plasma
Source: Polymers (Basel). 2025 May 29;17(11):1519. doi: 10.3390/polym17111519 (PMC12158105; doi:10.3390/polym17111519)
Supplement: Supplementary file 1 [file polymers-17-01519-s001.zip]

Archive with 1 entries (1 files):
- polymers-3517104-supplementary.pdf
